# Supplementary material for: Graphene Oxide/Silver Nanoparticles Platforms for the Detection and Discrimination of Native and Fibrillar Lysozyme: A Combined QCM and SERS Approach
Source: Nanomaterials (Basel). 2022 Feb 10;12(4):600. doi: 10.3390/nano12040600 (PMC8878839; doi:10.3390/nano12040600)
Supplement: Supplementary file 1 [file nanomaterials-12-00600-s001.zip]

Archive with 1 entries (1 files):
- nanomaterials-1559881-supplementary.pdf
